# Supplementary material for: In vitro and in vivo activities of the carbonic anhydrase inhibitor, dorzolamide, against vancomycin-resistant enterococci
Source: PeerJ. 2021 Mar 30;9:e11059. doi: 10.7717/peerj.11059 (PMC8018244; doi:10.7717/peerj.11059)
Supplement: Supplemental Information 3 [file peerj-09-11059-s003.xlsx]

## Sheet: Sheet1
	Average Count 1	Average Count 2	Average Count 3	Average log count 1	Average log count 2	Average log count 3	Average	StDev
Day 0
Vehicle	27500000	32500000	47500000	7.43933	7.51188	7.67669	7.54264	0.121632
Dorzolamide	40000000	24000000	54000000	7.60206	7.38021	7.73239	7.57155	0.178062
Linezolid	107500000	10375000	25000000	8.03141	7.01599	7.39794	7.48178	0.512876
Day 3
Vehicle	25000000	162500000	27500000	7.39794	8.21085	7.43933	7.68271	0.457855
Dorzolamide	60000	90000	46666.7	4.77815	4.95424	4.66901	4.80047	0.143921
Linezolid	16250000	86250000	17500000	7.21085	7.93576	7.24304	7.46322	0.40955
Day 5
Vehicle	15000000	3.16667e+07	4.66667e+07	7.17609	7.5006	7.66901	7.44857	0.250544
Dorzolamide	5000	10000	1250	3.69897	4	3.09691	3.59863	0.459831
Linezolid	2000000	6.33333e+06	3250000	6.30103	6.80163	6.51188	6.53818	0.251335
Day 7
Vehicle	65000000	7.08333e+07	2.58333e+07	7.81291	7.85024	7.41218	7.69178	0.242856
Dorzolamide	52500	259000	80000	4.72016	5.4133	4.90309	5.01218	0.359217
Linezolid	8.83333e+06	1.16667e+06	4.58333e+06	6.94612	6.06695	6.66118	6.55808	0.448565
