# Supplementary material for: In vitro and in vivo activities of the carbonic anhydrase inhibitor, dorzolamide, against vancomycin-resistant enterococci
Source: PeerJ. 2021 Mar 30;9:e11059. doi: 10.7717/peerj.11059 (PMC8018244; doi:10.7717/peerj.11059)
Supplement: Supplemental Information 4 [file peerj-09-11059-s004.xlsx]

## Sheet: Sheet1
	count 1	count 2	count 3	log count 1	log count 2	log count 3	Average log	StDev
Vehicle 1	25000000	22500000	17500000	7.39794	7.35218	7.24304	7.33105	0.0795832
Vehicle 2	35000000	35000000	47500000	7.54407	7.54407	7.67669	7.58828	0.0765714
Vehicle 3	50000000	32500000	22500000	7.69897	7.51188	7.35218	7.52101	0.173574
Vehicle 4	2500000	5000000	7500000	6.39794	6.69897	6.87506	6.65732	0.241272
Vehicle 5	27500000	10000000	75000000	7.43933	7	7.87506	7.43813	0.437532
Dorzolamide 1	350000	250000	300000	5.54407	5.39794	5.47712	5.47304	0.0731493
Dorzolamide 2	525000	650000	400000	5.72016	5.81291	5.60206	5.71171	0.10568
Dorzolamide 3	375000	150000	150000	5.57403	5.17609	5.17609	5.30874	0.229751
Dorzolamide 4	550000	625000	500000	5.74036	5.79588	5.69897	5.74507	0.0486263
Dorzolamide 5	500000	475000	450000	5.69897	5.67669	5.65321	5.67629	0.0228814
Linezolid 1	825000	750000	1075000	5.91645	5.87506	6.03141	5.94097	0.0810065
Linezolid 2	1750000	1500000	3500000	6.24304	6.17609	6.54407	6.32107	0.196005
Linezolid 3	1750000	1000000	2500000	6.24304	6	6.39794	6.21366	0.20059
Linezolid 4	1250000	3000000	1750000	6.09691	6.47712	6.24304	6.27236	0.191794
Linezolid 5	750000	1000000	1250000	5.87506	6	6.09691	5.99066	0.111219
