# Supplementary material for: In vitro and in vivo activities of the carbonic anhydrase inhibitor, dorzolamide, against vancomycin-resistant enterococci
Source: PeerJ. 2021 Mar 30;9:e11059. doi: 10.7717/peerj.11059 (PMC8018244; doi:10.7717/peerj.11059)
Supplement: Supplemental Information 5 [file peerj-09-11059-s005.xlsx]

## Sheet: Sheet1
	Count 1	Count 2	Count 3	log count 1	log count 2	log count 3	Average	StDev
Vehicle 1	2500000	7500000	5000000	6.39794	6.87506	6.69897	6.65732	0.241272
Vehicle 2	7500000	30000000	10000000	6.87506	7.47712	7	7.11739	0.317734
Vehicle 3	2500000	2500000	2500000	6.39794	6.39794	6.39794	6.39794	0
Vehicle 4	5000000	10000000	5000000	6.69897	7	6.69897	6.79931	0.1738
Vehicle 5	2500000	5000000	2500000	6.39794	6.69897	6.39794	6.49828	0.1738
Dorzolamide 1	275000	325000	300000	5.43933	5.51188	5.47712	5.47611	0.0362859
Dorzolamide 2	325000	125000	200000	5.51188	5.09691	5.30103	5.30327	0.207496
Dorzolamide 3	55000	72500	60000	4.74036	4.86034	4.77815	4.79295	0.0613416
Dorzolamide 4	350000	550000	525000	5.54407	5.74036	5.72016	5.6682	0.107972
Dorzolamide 5	100000	200000	125000	5	5.30103	5.09691	5.13265	0.153664
Linezolid 1	4500000	4500000	3500000	6.65321	6.65321	6.54407	6.61683	0.0630146
Linezolid 2	2250000	3000000	1750000	6.35218	6.47712	6.24304	6.35745	0.11713
Linezolid 3	5500000	3000000	5250000	6.74036	6.47712	6.72016	6.64588	0.146499
Linezolid 4	6250000	7750000	6500000	6.79588	6.8893	6.81291	6.8327	0.0497543
Linezolid 5	1250000	1750000	1250000	6.09691	6.24304	6.09691	6.14562	0.0843671
